# Supplementary material for: Designing Organoid Models to Monitor Cancer Progression, Plasticity and Resistance: The Right Set Up for the Right Question
Source: Cancers (Basel). 2022 Jul 22;14(15):3559. doi: 10.3390/cancers14153559 (PMC9330027; doi:10.3390/cancers14153559)
Supplement: Supplementary file 1 [file cancers-14-03559-s001.zip]

Archive with 5 entries (5 files):
- .DS_Store
- Sup Fig S1.jpg
- Table S1 Breast organoid culture medium.xlsx
- Video S1.mp4
- Video S2.mp4
