# Supplementary material for: Designing Organoid Models to Monitor Cancer Progression, Plasticity and Resistance: The Right Set Up for the Right Question
Source: Cancers (Basel). 2022 Jul 22;14(15):3559. doi: 10.3390/cancers14153559 (PMC9330027; doi:10.3390/cancers14153559)
Supplement: Supplementary file 1 [file cancers-14-03559-s001.zip › Table S1 Breast organoid culture medium.xlsx]

## Sheet: Feuil1
Table S1	Breast cancer organoid culture medium
	Components	Supplier	References	Final concentration
	DMEM/F12 + GlutaMax 1X	ThermoFisher	31331-028	1X
	β-Estradiol	Sigma	E-2758	0,8µM																																											SB202190	Sigma S7067 (5 mg)	500 nM (soit 165,67 ng/ml)
	Hepes	Sigma	H3375	10 mM
	Pen/Strep	ThermoFisher	15140-122	100 U/ml; 100 µg/ml
	Primocin	InvivoGen	ant-pm-05	50 µg/ml
	R-Spondin-1	Peprotech	120-38	5 ng/ml
	Noggin	Peprotech	120-10C	100 ng/ml
	FGF-7	Peprotech	100-19	5 ng/ml
	FGF-10	Peprotech	100-26	20 ng/ml
	EGF	Sigma	E4127	5 ng/ml
	A83-01	Sigma	SML0788	500 nM
	Y-27632 (ROCK inhibitor)	StemCell Technologies	72304	5 µM
	SB202190	Sigma	S7067	500 nM
	B27 supplement	ThermoFisher	17504044	1X
	N-acetylcysteine	Sigma	A7250	1,25 mM
	Nicotinamide	Sigma	72340	5 mM
	Neuregulin 1 (NRG1-ß1)	Peprotech	100-03	5 nM
[truncated: 37 more columns]
